# Supplementary material for: Genome-scale copy number variant analysis in schizophrenia patients and controls from South India
Source: Front Mol Neurosci. 2023 Dec 21;16:1268827. doi: 10.3389/fnmol.2023.1268827 (PMC10764592; doi:10.3389/fnmol.2023.1268827)
Supplement: Supplementary file 1 [file Table_1.XLSX]

## Sheet: Supplementary table 1
Supplementary table 1: List of all identified CNVs in Schizophrenia patients and controls from South-India
CNV locus	Chromosomal coordinates	CNV Length (In Mb)	No. of patients	No. of controls	Genes
1q42.13 Duplication	chr1:228467711-228564884	0.097173	1	0	OBSCN
1q42.2 Deletion	chr1:233191368-233433909	0.242541	1	0	PCNX2
1q22.2-p22.1 Deletion	chr1:91831097-92462296	0.631199	1	0	BRDT,CDC7,HFM1,TGFBR3
1p21.3 Deletion	chr1:99199954-99566473	0.366519	1	0	LOC100129620,PLPPR5,SNX7
10q21.3 Deletion	chr10:67951369-68418846	0.467477	0	2	CTNNA3
11q22.3 Duplication	chr11:106956255-107426129	0.469874	1	1	ALKBH8,CWF19L2
11p15.3 Deletion	chr11:10970735-11294339	0.323604	1	0	GALNT18
11p15.5 Duplication	chr11:373404-643348	0.269944	0	1	ANO9,B4GALNT4,CDHR5,DRD4,HRAS,IRF7,LMNTD2,LMNTD2-AS1,LOC143666,LRRC56,MIR210,MIR210HG,PHRF1,PKP3,PTDSS2,RASSF7,RNH1,SCT,SIGIRR
11q14.1 Deletion	chr11:83930211-84642163	0.711952	1	0	DLG2
11p15.4 Duplication	chr11:9645397-10143942	0.498545	1	1	LINC02709,LOC101928008,SBF2,SBF2-AS1,SWAP70
12q12 Deletion	chr12:42075370-42298882	0.223512	0	1	LINC02400
13q12.3-q13.1 Duplication	chr13:32175095-32525678	0.350583	1	0	EEF1DP3,RXFP2
14q32.33 Duplication	chr14:104673221-105222037	0.548816	1	0	ADSS1,C14orf180,INF2,LINC02280,LINC02691,MIR4710,SIVA1,TMEM179
14q11.2 Deletion	chr14:22670975-22963646	0.292671	2	0	LOC105370401
14q21.1 Deletion	chr14:41855338-43171423	1.31608	1	0	LRFN5
14q22.3 Duplication	chr14:56150151-56474986	0.324835	0	1	KTN1,LINC00520,RPL13AP3
15q11.2 Duplication	chr15:22755185-23236972	0.481787	1	1	CYFIP1,LOC283683,NIPA1,NIPA2,TUBGCP5
15q11.2 Deletion	chr15:22755185-23236972	0.481787	2	0	CYFIP1,LOC283683,NIPA1,NIPA2,TUBGCP5,WHAMMP3
16p13.11 Duplication	chr16:15548310-16291983	0.743673	0	1	ABCC1,ABCC6,BMERB1,CEP20,MARF1,MIR484,MIR6506,MYH11,NDE1
16p13.3 Duplication	chr16:1349929-1561126	0.211197	0	1	BAIAP3,C16orf91,CCDC154,CLCN7,GNPTG,IFT140,PERCC1,PTX4,TELO2,TSR3,UBE2I,UNKL
16p13.3 Deletion	chr16:6837553-6960281	0.122728	1	1	RBFOX1
16p13.3 Duplication	chr16:6546624-6672741	0.126117	1	0	RBFOX1
16p13.3 Deletion	chr16:538565-863498	0.324933	2	0	CAPN15,LINC00235,LOC100287175,LOC105371038,MCRIP2,METTL26,MIR3176,MIR5587,NHLRC4,PIGQ,PRR35,RAB11FIP3,RAB40C,RHOT2,WDR90,WFIKKN1
16q32.2 Deletion	chr16:81164460-81303870	0.13941	1	0	BCO1,PKD1L2
17q25.3 Duplication	chr17:79424516-79819954	0.395438	0	1	ACTG1,ARL16,BAHCC1,CCDC137,FAAP100,FSCN2,GCGR,HGS,MCRIP1,MIR6786,MRPL12,NPLOC4,OXLD1,P4HB,PDE6G,PPP1R27,SLC25A10,TSPAN10
18p11.31 Duplication	chr18:3031067-3401411	0.370344	1	1	LINC01895,LOC104968399,MYL12A,MYL12B,MYOM1
18q21.2 Duplication	chr18:52252173-52787033	0.53486	1	0	CCDC68,DYNAP,LINC01929,RAB27B
19q13.11 Duplication	chr19:34982559-35311970	0.329411	0	1	LINC01801,SCGB1B2P,SCGB2B2,SCGB2B3P,WTIP,ZNF181,ZNF302,ZNF599,ZNF807P
19p13.3 Duplication	chr19:789890-1397443	0.607553	2	2	ABCA7,ARHGAP45,ARID3A,ATP5F1D,AZU1,CBARP,CFD,CIRBP,CIRBP-AS1,CNN2,EFNA2,ELANE,FAM174C,GAMT,GPX4,GRIN3B,KISS1R,MED16,MIDN,MIR3187,MIR4745,NDUFS7,PLPPR3,POLR2E,PRTN3,PTBP1,PWWP3A,R3HDM4,RNU6-1,RNU6-2,RNU6-7,RNU6-8,RNU6-9,SBNO2,STK11,TMEM259,WDR18
2q32.1-q32.2 Deletion	chr2:186067813-190115961	4.04815	1	0	CALCRL,COL3A1,COL5A2,DIRC1,FAM171B,FSIP2,FSIP2-AS1,FSIP2-AS2,GULP1,ITGAV,LINC01090,LINC01473,MIR1245A,MIR1245B,MIR3129,MIR3606,MIR561,TFPI,ZC3H15,ZSWIM2
2p22.3 Duplication	chr2:32713706-33152042	0.438336	1	0	BIRC6,BIRC6-AS2,LINC00486,MIR4765,MIR558,TTC27
20p12.1 Deletion	chr20:14890211-15122254	0.232043	1	0	MACROD2,MACROD2-AS1
20p12.3 Deletion	chr20:8087581-8573437	0.485856	1	0	PLCB1,PLCB1-IT1
21q22.11 Duplication	chr21:33385186-33675195	0.290009	1	0	LINC00159,MIS18A,MRAP
22q11.21 Deletion	chr22:19195680-20267213	1.07153	1	0	ARVCF,C22orf39,CCDC188,CDC45,CLDN5,CLTCL1,COMT,DGCR8,GNB1L,GP1BB,HIRA,LINC00895,LINC00896,LOC284865,MIR1286,MIR1306,MIR185,MIR3618,MIR4761,MIR6816,MRPL40,RANBP1,RTL10,RTN4R,SEPT5-GP1BB,SEPTIN5,SNORA77B,TANGO2,TBX1,TRMT2A,TXNRD2,UFD1,ZDHHC8
22q11.22 Duplication	chr22:22316631-22555078	0.238447	5	2	PRAMENP,TOP3B
22q13.32 Duplication	chr22:49115181-49430125	0.314944	1	0	LINC01310,MIR4535,TAFA5
3p14.2 Duplication	chr3:62611243-63258941	0.647698	2	0	CADPS
3p12.6 Deletion	chr3:7883440-8028886	0.145446	1	0	LOC101927394
4q35.1-q35.2 Duplication	chr4:186935500-187122319	0.186819	2	11	CYP4V2,FAM149A,FLJ38576,TLR3
4q35.2 Duplication	chr4:189430792-189663354	0.232562	1	0	LINC01060
4q13.2-q13.3 Duplication	chr4:69697128-71389594	1.69247	1	0	AMTN,CABS1,CSN1S1,CSN1S2AP,CSN1S2BP,CSN2,CSN3,FDCSP,HTN1,HTN3,LOC105377267,MUC7,ODAM,OPRPN,PRR27,SMR3A,SMR3B,STATH,SULT1B1,SULT1E1,UGT2A1,UGT2A2,UGT2A3,UGT2B10,UGT2B11,UGT2B28,UGT2B4,UGT2B7
4p16.3 Duplication	chr4:983394-1165748	0.182354	0	1	FGFRL1,IDUA,LOC105374344,RNF212,SLC26A1,SPON2,TMED11P
5p13.3 Duplication	chr5:29211937-31273134	2.0612	0	1	CDH6,LINC02064,LOC105374704
6q26 Deletion	chr6:162236075-162513967	0.277892	0	1	PRKN
6p21.33 Deletion	chr6:31360255-31453618	0.093363	1	1	HCG26,HCP5,LINC01149,MICA,MICA-AS1,MICB-DT
6p25.1 Deletion	chr6:5120585-5604113	0.483528	0	1	FARS2,LOC101927972,LYRM4,LYRM4-AS1,MIR3691
7q22.1 Duplication	chr7:101102046-101307775	0.205729	0	1	COL26A1,LINC01007,MYL10
7q22.3 Duplication	chr7:106372219-106568489	0.19627	0	1	PIK3CG
7q35 Duplication	chr7:143429038-143834586	0.405548	0	1	CTAGE6,LOC154761,OR2A12,OR2A14,OR2A2,OR2A25,OR2A5,OR2F1,OR2F2,OR6B1,TCAF1,TCAF2P1
7q36.2 Duplication	chr7:153154107-153652188	0.498081	1	0	DPP6
7p21.1 Duplication	chr7:16903770-17746628	0.842858	0	1	AGR3,AHR,LINC02888,LINC02889
7p11.2 Duplication	chr7:55804513-56294281	0.489768	1	0	CCT6A,CHCHD2,MRPS17,NIPSNAP2,NUPR2,PHKG1,PSPH,SEPTIN14,SNORA15,SNORA22B,SUMF2,ZNF713
7q11.23 Duplication	chr7:76131646-76637441	0.505795	1	4	DTX2,DTX2P1-UPK3BP1-PMS2P11,LOC100133091,POMZP3,SPDYE16,UPK3B
7q21.11 Duplication	chr7:83179622-83437224	0.257602	0	1	SEMA3E
7q21.3 Duplication	chr7:96567080-97107457	0.540377	1	0	DLX5,DLX6,DLX6-AS1,SDHAF3
8p22 Deletion	chr8:14275001-14600390	0.325389	1	0	SGCZ
8p21.3 Duplication	chr8:20934631-21199670	0.265039	0	1	LOC101929172
8p21.3 Duplication	chr8:2289839-2484674	0.194835	1	0	LOC101927815
8p23.2 Deletion	chr8:3681516-3832465	0.150949	2	1	CSMD1
8p23.1 Duplication	chr8:6716312-7007415	0.291103	1	0	DEFA1,DEFA10P,DEFA11P,DEFA1B,DEFA3,DEFA4,DEFA5,DEFA6,DEFA8P,DEFA9P,DEFB1,DEFT1P,DEFT1P2
9q34.3 Deletion	chr9:139235415-139526086	0.290671	1	1	C9orf163,CARD9,DNLZ,ENTR1,GPSM1,INPP5E,MIR4673,NOTCH1,PMPCA,SEC16A,SNAPC4
9p22.1 Duplication	chr9:18882562-19192694	0.310132	1	0	ADAMTSL1,HAUS6,PLIN2,RRAGA,SAXO1,SCARNA8
Summary	Patients	Controls
Present	45	30
Absent	18	33
